# Supplementary material for: Preoperative magnetic resonance imaging-radiomics in cervical cancer: a systematic review and meta-analysis
Source: Front Oncol. 2024 Jul 4;14:1416378. doi: 10.3389/fonc.2024.1416378 (PMC11254676; doi:10.3389/fonc.2024.1416378)
Supplement: Supplementary file 1 [file DataSheet_1.xls]

## Sheet: RQS
Author	Year	Image Protocol	Multiple Segmentations	Phantom Study	Multiple Timepoints	Feature Reduction	Non Radiomics	Biological Correlates	Cut Off	Discrimination/ Resampling	Calibration	Prospective	Validation	Gold Standard	Clinical Utility	Cost	Open Science	RQS
Ren J	2022	1	1	1	0	3	1	0	0	2	0	0	2	2	0	0	0	13
Yan H	2024	0	0	1	0	3	1	0	0	2	1	0	2	2	0	0	0	12
Xiao ML	2024	1	1	0	0	3	1	0	0	1	1	0	5	2	2	0	0	17
Wang T	2020	1	1	0	0	3	1	0	0	1	1	0	2	2	0	0	0	12
Du W et al	2021	1	1	1	0	3	1	0	0	2	1	0	2	2	0	0	0	14
Li Z et al	2019	1	1	1	0	3	1	0	0	1	0	0	2	2	2	0	0	14
Huang G et al	2022	1	1	1	1	3	1	0	0	2	1	0	2	2	2	0	0	17
Xiao M et al	2022	1	1	1	1	3	1	0	0	1	1	0	2	2	2	0	0	16
Wang S et al	2023	1	1	1	1	3	0	0	0	1	1	0	2	2	2	0	0	15
Cui L et ak	2022	1	1	0	0	3	0	0	0	1	1	0	2	2	2	0	0	13
Wu Y et al	2023	1	1	0	1	3	0	0	0	2	1	0	2	2	2	0	0	15
Xiao M et al	2020	1	1	1	1	3	1	0	0	1	1	0	2	2	2	0	0	16
Hou L et al	2020	1	1	1	0	3	1	0	1	2	1	0	2	2	2	0	0	17
Wu Q et al	2019	1	1	1	0	3	0	0	0	2	0	0	2	2	0	0	0	12
Shi J et al	2022	1	1	0	1	3	0	0	0	2	0	0	5	2	2	0	0	17
Kan Y et al	2019	1	1	1	0	3	0	0	0	1	0	0	2	2	0	0	0	11
Yu YY et al	2019	1	1	0	0	3	1	0	0	1	0	0	2	2	0	0	0	11
Deng X et al	2021	1	1	1	1	3	0	0	0	2	0	0	2	2	2	0	0	15
Yan L et al	2022	1	1	1	1	3	1	0	0	2	1	0	2	2	0	0	0	15
Zhang Z et al	2023	1	1	1	0	3	1	0	0	2	1	0	2	2	0	0	0	14
Wang T et al	2024	1	1	0	1	3	1	0	0	1	1	0	2	2	2	0	0	15
Xia X et al	2022	1	1	1	0	3	0	0	0	1	1	0	2	2	0	0	0	12
Xiao ML et al	2022	1	1	0	0	3	0	0	0	2	0	0	2	2	0	0	0	11

## Sheet: QUADAS-2
Quality assessment of studies included in systematic review, according to the Quality Assessment of Diagnostic Accuracy Studies-2 (QUADAS-2) Tool adapted with signalling questions by Sollini M et al and Bedrikovetski S et al
(1. Sollini M, Antunovic L, Chiti A, Kirienko M: Towards clinical application of image mining: a systematic review on artificial intelligence and radiomics. Eur J Nucl Med Mol Imaging 2019, 46(13):2656-2672.
2. Bedrikovetski S, Dudi-Venkata NN, Kroon HM, et al. Artificial intelligence for pre-operative lymph node staging in colorectal cancer: a systematic review and meta-analysis. BMC Cancer. 2021;21(1):1058.) 3. Zheng X, He B, Hu Y, et al. Diagnostic Accuracy of Deep Learning and Radiomics in Lung Cancer Staging: A Systematic Review and Meta-Analysis. Front Public Health. 2022;10:938113.
Source	RISK OF BIAS								APPLICABILITY CONCERNS
	PATIENT SELECTION			INDEX TEST			REFERENCE STANDARD	FLOW AND TIMING	PATIENT SELECTION	INDEX TEST	REFERENCE STANDARD
	Was the statistical management adequate?	Were the inclusion/exclusion criteria specified?	Was the type of study (retrospective or prospective) specified?	Were the imaging acquisition protocol and the segmentation method(s) detailed?	Was the image processing approach detailed?	Was the validation independent (i.e., no internal)?	Was the reference standard adequate?	Was there an appropriate interval between index test and reference standard?
Ren J et al (2022)	yes	yes	yes	yes	yes	no	yes	unclear	yes	yes	yes
Yan H et al (2024)	yes	yes	yes	no	yes	no	yes	unclear	yes	yes	yes
Xiao ML et al (2024)	yes	yes	yes	yes	yes	yes	yes	unclear	yes	yes	yes
Wang T et al (2020)	yes	yes	yes	yes	yes	no	yes	unclear	yes	yes	yes
Du W et al (2021)	yes	yes	yes	yes	yes	no	yes	unclear	yes	yes	yes
Li Z et al (2019)	yes	yes	yes	yes	yes	no	yes	unclear	yes	yes	yes
Huang G et al (2022)	yes	yes	yes	yes	yes	no	yes	unclear	yes	yes	yes
Xiao M et al (2022)	yes	yes	yes	yes	yes	no	yes	unclear	yes	yes	yes
Wang S et al (2023)	yes	yes	yes	yes	yes	yes	yes	unclear	yes	yes	yes
Cui L et al (2022)	yes	yes	yes	yes	yes	no	yes	unclear	yes	yes	yes
Wu Y et al (2023)	yes	yes	yes	yes	yes	yes	yes	unclear	yes	yes	yes
Xiao M et al (2020)	yes	yes	yes	yes	yes	no	yes	unclear	yes	yes	yes
Hou L et al (2020)	yes	yes	yes	yes	yes	yes	yes	unclear	yes	yes	yes
Wu Q et al (2019)	yes	yes	yes	yes	yes	no	yes	unclear	yes	yes	yes
Shi J et al (2022)	yes	yes	yes	yes	yes	yes	yes	unclear	yes	yes	yes
Kan Y et al (2019)	yes	yes	yes	yes	yes	no	yes	unclear	yes	yes	yes
Yu YY et al (2019)	yes	yes	yes	yes	yes	no	yes	unclear	yes	yes	yes
Deng X et al (2021)	yes	yes	yes	yes	yes	no	yes	unclear	yes	yes	yes
Yan L et al (2022)	yes	yes	yes	yes	yes	no	yes	unclear	yes	yes	yes
Zhang Z et al (2023)	yes	yes	yes	yes	yes	no	yes	unclear	yes	yes	yes
Wang T et al (2024)	yes	yes	yes	yes	yes	no	yes	unclear	yes	yes	yes
Xia X et al (2022)	yes	yes	yes	yes	yes	no	yes	unclear	yes	yes	yes
Xiao ML et al (2022)	yes	yes	yes	yes	yes	no	yes	unclear	yes	yes	yes
